# Supplementary material for: Health Behaviors of Colombian First-Semester University Students in Association with Behaviors of Close Social Ties, Living Arrangement, and Time Spent with Peers
Source: Int J Environ Res Public Health. 2023 Apr 3;20(7):5370. doi: 10.3390/ijerph20075370 (PMC10094430; doi:10.3390/ijerph20075370)
Supplement: Supplementary file 1 [file ijerph-20-05370-s001.zip]

Archive with 1 entries (1 files):
- ijerph-2251221-supplementary .pdf
